# Supplementary material for: Efferocytosis‐Driven Polyamine Metabolism in Macrophages Enhances Cancer Stem Cell Enrichment after Chemotherapy in Ovarian Cancer
Source: Adv Sci (Weinh). 2025 Nov 21;13(8):e12508. doi: 10.1002/advs.202512508 (PMC12884752; doi:10.1002/advs.202512508)
Supplement: Supplementary file 2 — Supporting Information [file ADVS-13-e12508-s002.xlsx]

## Sheet: Sheet1
	Clinical infromatrion for Patients
	ID		Pathological type		Chemtherapy		Chemoresistance		Specimens
	PDX1#		High Grade Serous Ovarian Cancer		No		No		Metastasis
	PDX2#		Mucinous carcinoma		Yes		Yes		Ascites
