# Supplementary material for: Efferocytosis‐Driven Polyamine Metabolism in Macrophages Enhances Cancer Stem Cell Enrichment after Chemotherapy in Ovarian Cancer
Source: Adv Sci (Weinh). 2025 Nov 21;13(8):e12508. doi: 10.1002/advs.202512508 (PMC12884752; doi:10.1002/advs.202512508)
Supplement: Supplementary file 3 — Supporting Information [file ADVS-13-e12508-s003.xlsx]

## Sheet: Sheet1
	Genesets used by GSVA
	M1 signature	M2 signature	Angio-TAMs	IFN-TAMs	Inflam-TAM	LA-TAM	Prolif-TAMs	Reg-TAM	Microglia-like	Interstitial RTM-like
	Il12a	Arg1	Arg1	Ccl2	Cxcl1	Acp5	Cdk1	Apoe	Bin1	Flor2
	Il23a	Arg2	Adam8	Ccl7	Cxcl2	Apoc1	Mki67	Arg1	Cst7	Lyve1
	Cd86	Il10	Bnip3	Ccl8	Cxcl3	Apoe1	Stmn1	C1qa	Cxcl13	Pltp
	Il1b	Fcgr2a	Mif	Cd274	Cxcl5	C1qa	Top2a	Ccl2	Hexb	Sepp1
	Marco	Cd163	Slc2a1	Cxcl9	Cxcl8	C1qb	Tubb	Cd63	Nav3
	Nos2	Fcer2	Cd52	Cxcl10	Ccl2	C1qc		Clec4d	P2ry12
	Fcgr1A	Cd200a1	Fn1	Cxcl11	Ccl3	Ccl18		Cx3cr1	Sail1
	Cd80	Pdcd1lg2	Thbs1	Ifit1	Ccl4	Ccl8		Gpnmb	Siglech
	Cxcl9	Cd274	Spp1	Ifit2	Ccl5	Cd163		Hilpda	Sparc
	Cxcl10	Marco	Il1b	Ifit3	Ccl20	Mrc1		Hmox1	Cx3cr1
	Cxcl11	Csf1r	Il1rn	Ifitm1	Ccl3l1	Cd36		Il7r	Slc1a3
	Cd86	Mrc1	Vegfa	Ifitm3	Il1b	Cd63		Mrc1
	Il1a	Il1Rn	Cebpb	Il7r	Il1rn	Ctsb		Pf4
	Il1b	Il1R2	Cd44	Isg15	G0s2	Ctsd		Spp1
	Il6	Il4R	Timp1	Nos2	Inhba	Ctsl		Trem2
	Tnf	Ccl4		Rsad2	Spp1	Cxcl9		Vegfa
	Ccl5	Ccl13		Tnfsf10		Fabp5		Itga4
	Irf5	Ccl20		Stat1		Folr2		Il10
	Irf1	Ccl17				Gpnmb		Tgfb1
	Cd40	Ccl18				Lgals3		Tgfb2
	Ido1	Ccl22				Macro
	Kynu	Ccl24				Trem2
	Ccr7	Lyve1
	Ptprc	Vegfa
		Vegfb
		Vegfc
		Vegfd
		Egf
		Ctsa
		Ctsb
		Cst3
		Ctsd
		Tgfb1
		Tgfb2
		Tgfb3
		Mmp14
		Mmp19
		Mmp9
		Clec7a
		Wnt7b
		Faslg
		Tnfsf12
		Tnfsf8
		Cd276
		Vtcn1
		Msr1
		Fn1
		Irf4
