# Supplementary material for: Efferocytosis‐Driven Polyamine Metabolism in Macrophages Enhances Cancer Stem Cell Enrichment after Chemotherapy in Ovarian Cancer
Source: Adv Sci (Weinh). 2025 Nov 21;13(8):e12508. doi: 10.1002/advs.202512508 (PMC12884752; doi:10.1002/advs.202512508)
Supplement: Supplementary file 4 — Supporting Information [file ADVS-13-e12508-s004.xlsx]

## Sheet: Sheet1
	Ovarian Patients for mIHC Analysis (n=104)
	Clinical pathological parameters				Numbers		% of All
	Age				104		100
		<50			48		46.15
		≥50			56		53.85
	FIGO stage (2021)				104		100
	I-II				20		19.23
	III-IV				75		72.12
	unkown				9		8.65
	Pathological type				104		100
	HGSC				83		79.8
	LGSC				1		0.96
	Mucinous carcinoma				3		2.88
	Endometrioid carcinoma				5		4.81
	Clear cell carcinoma				11		10.58
	Undifferentiated carcinoma				1		0.96
	mIHC: Multiplex immunohistochemical. FIGO: The International Federation of Gynecology and Obstetrics.
	HGSC: High-Grade Serous Ovarian Cancer. LGSC: Low-Grade Serous Ovarian Cancer.
