# Supplementary material for: Efferocytosis‐Driven Polyamine Metabolism in Macrophages Enhances Cancer Stem Cell Enrichment after Chemotherapy in Ovarian Cancer
Source: Adv Sci (Weinh). 2025 Nov 21;13(8):e12508. doi: 10.1002/advs.202512508 (PMC12884752; doi:10.1002/advs.202512508)
Supplement: Supplementary file 5 — Supporting Information [file ADVS-13-e12508-s001.xlsx]

## Sheet: Sheet1
	Primer sequences
	Gene names	Forword-primer（5¢~3¢）	Reverse-primer（5¢~3¢）
	ΑCTB	CATGTACGTTGCTATCCAGGC	CTCCTTAATGTCACGCACGAT
	Actb	GGCTGTATTCCCCTCCATCG	CCAGTTGGTAACAATGCCATGT
	SPP1	GAAGTTTCGCAGACCTGACAT	GTATGCACCATTCAACTCCTCG
	Spp1	ATCTCACCATTCGGATGAGTCT	TGTAGGGACGATTGGAGTGAAA
	THBS1	TGCTATCACAACGGAGTTCAGT	GCAGGACACCTTTTTGCAGATG
	ARG1	TGGACAGACTAGGAATTGGCA	CCAGTCCGTCAACATCAAAACT
	FN1	CGGTGGCTGTCAGTCAAAG	AAACCTCGGCTTCCTCCATAA
	LGALS3	ATGGCAGACAATTTTTCGCTCC	GCCTGTCCAGGATAAGCCC
	SRGN	ACTGACCTTTTTCCAAAGACGAG	CTGATCCAGAGTAGTCCTCAGAA
	ODC1	TTTACTGCCAAGGACATTCTGG	GGAGAGCTTTTAACCACCTCAG
	Odc1	GACGAGTTTGACTGCCACATC	CGCAACATAGAACGCATCCTT
	SOX2	GGAGGGGTGCAAAAGAGGAGAG	TCCCCCAAAAAGAAGTCCAGG
	ALDH1A1	GCACGCCAGACTTACCTGTC	CCTCCTCAGTTGCAGGATTAAAG
	ALDH1A3	TGAATGGCACGAATCCAAGAG	CACGTCGGGCTTATCTCCT
