# Supplementary material for: Efferocytosis‐Driven Polyamine Metabolism in Macrophages Enhances Cancer Stem Cell Enrichment after Chemotherapy in Ovarian Cancer
Source: Adv Sci (Weinh). 2025 Nov 21;13(8):e12508. doi: 10.1002/advs.202512508 (PMC12884752; doi:10.1002/advs.202512508)
Supplement: Supplementary file 6 — Supporting Information [file ADVS-13-e12508-s005.xlsx]

## Sheet: Sheet1
	tunel+CD68+ Cells	OPN+tunel+CD68+ Cells		tunel+CD68+ Cells	OPN+tunel+CD68+ Cells
Patient1	179	49	Patient53	42	14
Patient2	30	18	Patient54	412	17
Patient3	149	1	Patient55	25	4
Patient4	542	112	Patient56	187	27
Patient5	386	9	Patient57	12	0
Patient6	410	37	Patient58	303	12
Patient7	1444	158	Patient59	68	3
Patient8	14	2	Patient60	29	3
Patient9	25	1	Patient61	80	0
Patient10	970	36	Patient62	1689	18
Patient11	1041	94	Patient63	893	181
Patient12	55	4	Patient64	98	3
Patient13	8	8	Patient65	39	6
Patient14	348	0	Patient66	123	5
Patient15	1430	274	Patient67	12	0
Patient16	448	212	Patient68	0	0
Patient17	112	45	Patient69	50	22
Patient18	406	13	Patient70	16	5
Patient19	1965	552	Patient71	593	0
Patient20	107	5	Patient72	192	1
Patient21	295	36	Patient73	244	74
Patient22	41	8	Patient74	4	0
Patient23	1654	320	Patient75	64	21
Patient24	156	37	Patient76	10	1
Patient25	2461	10	Patient77	0	0
Patient26	1223	4	Patient78	57	4
Patient27	20	1	Patient79	79	0
Patient28	1072	146	Patient80	68	0
Patient29	3063	110	Patient81	307	72
Patient30	341	25	Patient82	32	5
Patient31	377	3	Patient83	91	4
Patient32	282	31	Patient84	31	3
Patient33	807	62	Patient85	47	1
Patient34	176	34	Patient86	85	1
Patient35	299	66	Patient87	43	4
Patient36	896	2	Patient88	640	53
Patient37	553	16	Patient89	291	31
Patient38	43	5	Patient90	97	22
Patient39	46	0	Patient91	644	83
Patient40	6	0	Patient92	0	0
Patient41	543	28	Patient93	18	4
Patient42	569	23	Patient94	68	4
Patient43	175	2	Patient95	13	0
Patient44	55	1	Patient96	186	53
Patient45	1	0	Patient97	68	1
Patient46	140	2	Patient98	570	8
Patient47	4	0	Patient99	56	0
Patient48	5	0	Patient100	4	0
Patient49	0	0	Patient101	8	0
Patient50	3	0	Patient102	77	3
Patient51	7	0	Patient103	81	20
Patient52	29	3	Patient104	27	1
